# Supplementary material for: High-Fat Diet Augments Myocardial Inflammation and Cardiac Dysfunction in Arrhythmogenic Cardiomyopathy
Source: Nutrients. 2024 Jun 29;16(13):2087. doi: 10.3390/nu16132087 (PMC11243382; doi:10.3390/nu16132087)
Supplement: Supplementary file 1 [file nutrients-16-02087-s001.zip]

Archive with 1 entries (1 files):
- nutrients-3076295-supplementary.pdf
